# Supplementary material for: Predicting the seasonal distribution of fall armyworm in North America using species distribution models
Source: Pest Manag Sci. 2025 Sep 18;82(1):560–70. doi: 10.1002/ps.70217 (PMC12713716; doi:10.1002/ps.70217)
Supplement: Supplementary file 2 — Table S2. Some data providers require us to keep the exact locations of presence points confidential. Therefore, instead of disclosing the original coordinates of presence points, we convert them to the center coordinates of the corresponding environmental grid. [file PS-82-560-s001.csv]

Table S2 Some data providers require us to keep the exact locations of presence points confidential. Therefore, instead of disclosing the original coordinates of presence points, we convert them to the center coordinates of the corresponding environmental grid.
	year	month	lon	lat
1185	2010	1	-82.41411156	29.77939561
1186	2012	1	-82.41411156	29.77939561
1187	2013	1	-82.41411156	29.77939561
1352	2014	1	-80.63390181	26.66442676
1189	2014	1	-82.41411156	29.77939561
1094	2016	1	-97.7627705	30.42035957
1283	2016	1	-95.42655888	29.04632691
1192	2016	1	-82.41411156	29.77939561
1295	2018	1	-80.71686207	28.42561696
1387	2011	2	-80.4637142	25.64466279
1195	2012	2	-82.41411156	29.77939561
1381	2012	2	-80.4637142	25.64466279
1299	2013	2	-81.47444294	28.38315339
1198	2013	2	-82.41411156	29.77939561
1359	2014	2	-80.63390181	26.66442676
1200	2015	2	-82.41411156	29.77939561
1105	2016	2	-97.7627705	30.42035957
1270	2016	2	-95.42655888	29.04632691
989	2016	2	-96.68902442	32.85371355
1204	2016	2	-82.41411156	29.77939561
1151	2018	2	-97.48784628	30.22362983
1281	2018	2	-95.42655888	29.04632691
1368	2011	3	-81.27797588	26.59689916
1208	2012	3	-82.41411156	29.77939561
1367	2012	3	-81.27797588	26.59689916
1174	2013	3	-94.76788331	30.09540802
1211	2013	3	-82.41411156	29.77939561
1362	2013	3	-81.27797588	26.59689916
1386	2013	3	-80.4637142	25.64466279
1351	2014	3	-80.63390181	26.66442676
1215	2014	3	-82.41411156	29.77939561
1203	2016	3	-82.41411156	29.77939561
1277	2017	3	-95.42655888	29.04632691
1328	2018	3	-97.28604192	27.670718
1219	2010	4	-82.41411156	29.77939561
1344	2010	4	-80.63760562	26.67286877
1341	2010	4	-81.12699202	26.88399644
1222	2011	4	-82.41411156	29.77939561
1210	2012	4	-82.41411156	29.77939561
1345	2012	4	-80.63390181	26.66442676
930	2013	4	-97.37362333	33.65011241
1226	2013	4	-82.41411156	29.77939561
1349	2013	4	-80.63390181	26.66442676
1350	2014	4	-80.63390181	26.66442676
1216	2014	4	-82.41411156	29.77939561
1366	2014	4	-81.27797588	26.59689916
1191	2015	4	-82.41411156	29.77939561
1355	2015	4	-80.63390181	26.66442676
1180	2016	4	-95.76164648	29.80500412
1272	2016	4	-95.42655888	29.04632691
1235	2016	4	-82.41411156	29.77939561
1252	2017	4	-95.40103421	29.71111835
1331	2018	4	-97.22571796	27.61989768
1268	2018	4	-95.42655888	29.04632691
1199	2010	5	-82.41411156	29.77939561
1343	2010	5	-80.63760562	26.67286877
1342	2010	5	-81.12699202	26.88399644
1202	2011	5	-82.41411156	29.77939561
125	2011	5	-76.41242045	43.16512326
225	2011	5	-77.27381173	42.96478402
485	2011	5	-79.11785078	42.14772111
1383	2011	5	-80.4637142	25.64466279
1234	2012	5	-82.41411156	29.77939561
76	2012	5	-78.25399967	43.31097841
834	2013	5	-94.03285301	39.04182354
1353	2014	5	-80.63390181	26.66442676
1238	2014	5	-82.41411156	29.77939561
511	2015	5	-72.52182676	41.56006517
1213	2015	5	-82.41411156	29.77939561
1032	2016	5	-97.32252259	32.54281634
1229	2016	5	-82.41411156	29.77939561
359	2016	5	-78.87767007	42.68289974
1284	2018	5	-95.42655888	29.04632691
1379	2018	5	-80.39267826	25.67832037
1303	2018	5	-82.53456248	28.0945712
1207	2010	6	-82.41411156	29.77939561
666	2010	6	-78.38471217	40.45344168
700	2010	6	-76.18465503	40.0502905
540	2010	6	-77.0985939	41.2714918
631	2010	6	-77.60551619	40.65086686
602	2010	6	-76.17413819	40.68678578
1227	2011	6	-82.41411156	29.77939561
126	2011	6	-76.41242045	43.16512326
470	2011	6	-79.11785078	42.14772111
411	2011	6	-77.01086863	42.6283967
667	2011	6	-78.38471217	40.45344168
673	2011	6	-76.49997518	40.36377473
543	2011	6	-77.0985939	41.2714918
626	2011	6	-77.60551619	40.65086686
603	2011	6	-76.17413819	40.68678578
1245	2012	6	-82.41411156	29.77939561
826	2012	6	-74.90001975	39.05962514
446	2012	6	-77.41411224	42.40149175
145	2012	6	-76.41242045	43.16512326
89	2012	6	-78.84131281	43.21068902
75	2012	6	-78.25399967	43.31097841
563	2012	6	-77.8411045	40.87547924
692	2012	6	-76.18465503	40.0502905
530	2012	6	-77.0985939	41.2714918
625	2012	6	-77.60551619	40.65086686
608	2012	6	-76.17413819	40.68678578
1220	2013	6	-82.41411156	29.77939561
282	2013	6	-76.12023205	42.77377782
81	2013	6	-77.23290274	43.21980369
557	2013	6	-77.8411045	40.87547924
546	2013	6	-77.0985939	41.2714918
622	2013	6	-76.17413819	40.68678578
707	2013	6	-76.73976838	39.95187851
1298	2014	6	-81.53924921	28.38315339
921	2014	6	-86.16381872	34.20576711
1360	2014	6	-80.63390181	26.66442676
1231	2014	6	-82.41411156	29.77939561
447	2014	6	-77.41411224	42.40149175
355	2014	6	-78.87767007	42.68289974
727	2014	6	-77.64867731	39.88928029
534	2014	6	-77.0985939	41.2714918
1038	2015	6	-93.70044796	32.44790116
1236	2015	6	-82.41411156	29.77939561
731	2015	6	-74.96675618	39.88928029
811	2015	6	-74.90001975	39.05962514
236	2015	6	-77.70544609	42.92838488
143	2015	6	-76.41242045	43.16512326
292	2015	6	-76.12023205	42.77377782
561	2015	6	-77.8411045	40.87547924
537	2015	6	-77.0985939	41.2714918
617	2015	6	-76.17413819	40.68678578
1190	2016	6	-82.41411156	29.77939561
242	2016	6	-77.70544609	42.92838488
149	2016	6	-76.41242045	43.16512326
338	2016	6	-78.87767007	42.68289974
467	2016	6	-79.11785078	42.14772111
45	2016	6	-76.46749319	43.46609261
104	2016	6	-78.85821773	43.20157485
1101	2017	6	-97.7627705	30.42035957
1338	2017	6	-82.39316531	27.54368396
808	2017	6	-74.90001975	39.05962514
771	2017	6	-74.93378281	39.44276873
339	2017	6	-78.87767007	42.68289974
520	2017	6	-74.39654303	41.32556286
393	2017	6	-77.01086863	42.6283967
293	2017	6	-76.12023205	42.77377782
1279	2018	6	-95.42655888	29.04632691
1095	2018	6	-97.7627705	30.42035957
882	2018	6	-94.19727714	36.06522007
881	2018	6	-94.14550723	36.11783398
851	2010	7	-85.48448182	38.16271801
1197	2010	7	-82.41411156	29.77939561
759	2010	7	-74.82642563	39.66588945
760	2010	7	-74.80294772	39.66588945
749	2010	7	-74.96675618	39.88928029
777	2010	7	-74.89555583	39.21100682
822	2010	7	-74.90001975	39.05962514
767	2010	7	-74.93378281	39.44276873
311	2010	7	-77.09064048	42.74650918
461	2010	7	-78.63845601	42.21112805
662	2010	7	-78.38471217	40.45344168
559	2010	7	-77.8411045	40.87547924
500	2010	7	-80.18062309	42.04812949
721	2010	7	-79.65084314	39.92504808
699	2010	7	-76.18465503	40.0502905
533	2010	7	-77.0985939	41.2714918
627	2010	7	-77.60551619	40.65086686
584	2010	7	-75.30160352	40.77661481
575	2010	7	-76.68308998	40.86648928
605	2010	7	-76.17413819	40.68678578
704	2010	7	-78.93354798	40.0234456
710	2010	7	-76.73976838	39.95187851
1233	2011	7	-82.41411156	29.77939561
744	2011	7	-74.96675618	39.88928029
805	2011	7	-74.90001975	39.05962514
779	2011	7	-74.89555583	39.21100682
438	2011	7	-77.41411224	42.40149175
144	2011	7	-76.41242045	43.16512326
469	2011	7	-79.11785078	42.14772111
373	2011	7	-76.53871069	42.67381466
72	2011	7	-78.25399967	43.31097841
661	2011	7	-78.38471217	40.45344168
679	2011	7	-76.73156165	40.27415239
494	2011	7	-80.18062309	42.04812949
674	2011	7	-76.49997518	40.36377473
535	2011	7	-77.0985939	41.2714918
630	2011	7	-77.60551619	40.65086686
610	2011	7	-76.17413819	40.68678578
714	2011	7	-76.73976838	39.95187851
1209	2012	7	-82.41411156	29.77939561
828	2012	7	-74.90001975	39.05962514
147	2012	7	-76.41242045	43.16512326
198	2012	7	-78.25527938	43.01029425
330	2012	7	-77.09064048	42.74650918
360	2012	7	-78.87767007	42.68289974
221	2012	7	-77.27381173	42.96478402
481	2012	7	-79.11785078	42.14772111
369	2012	7	-76.53871069	42.67381466
84	2012	7	-78.84131281	43.21068902
29	2012	7	-75.86834003	44.2897845
283	2012	7	-76.12023205	42.77377782
83	2012	7	-77.23290274	43.21980369
658	2012	7	-78.38471217	40.45344168
569	2012	7	-77.8411045	40.87547924
726	2012	7	-77.64867731	39.88928029
597	2012	7	-79.11293685	40.68678578
693	2012	7	-76.18465503	40.0502905
542	2012	7	-77.0985939	41.2714918
620	2012	7	-76.17413819	40.68678578
702	2012	7	-78.93354798	40.0234456
716	2012	7	-76.73976838	39.95187851
848	2013	7	-84.62080416	38.67725915
1205	2013	7	-82.41411156	29.77939561
733	2013	7	-74.96675618	39.88928029
821	2013	7	-74.90001975	39.05962514
152	2013	7	-76.41242045	43.16512326
206	2013	7	-78.25527938	43.01029425
381	2013	7	-76.53871069	42.67381466
171	2013	7	-75.94485526	43.11046106
44	2013	7	-76.46749319	43.46609261
486	2013	7	-76.276626	42.09339117
391	2013	7	-77.01086863	42.6283967
82	2013	7	-77.23290274	43.21980369
565	2013	7	-77.8411045	40.87547924
690	2013	7	-76.18465503	40.0502905
529	2013	7	-77.0985939	41.2714918
611	2013	7	-76.17413819	40.68678578
841	2014	7	-76.85414879	38.99732688
843	2014	7	-76.84810765	38.98842881
901	2014	7	-94.29734492	35.33873773
867	2014	7	-86.01589924	37.44640155
920	2014	7	-86.16381872	34.20576711
1347	2014	7	-80.63390181	26.66442676
1239	2014	7	-82.41411156	29.77939561
741	2014	7	-74.96675618	39.88928029
818	2014	7	-74.90001975	39.05962514
240	2014	7	-77.70544609	42.92838488
153	2014	7	-76.41242045	43.16512326
189	2014	7	-78.25527938	43.01029425
310	2014	7	-77.09064048	42.74650918
353	2014	7	-78.87767007	42.68289974
230	2014	7	-77.27381173	42.96478402
484	2014	7	-79.11785078	42.14772111
361	2014	7	-76.53871069	42.67381466
163	2014	7	-75.94485526	43.11046106
87	2014	7	-78.84131281	43.21068902
48	2014	7	-76.46749319	43.46609261
269	2014	7	-77.96528502	42.82832854
32	2014	7	-75.86834003	44.2897845
287	2014	7	-76.12023205	42.77377782
112	2014	7	-77.74804715	43.16512326
1230	2015	7	-82.41411156	29.77939561
748	2015	7	-74.96675618	39.88928029
832	2015	7	-74.90001975	39.05962514
442	2015	7	-77.41411224	42.40149175
233	2015	7	-77.70544609	42.92838488
151	2015	7	-76.41242045	43.16512326
453	2015	7	-78.12864661	42.32894691
321	2015	7	-77.09064048	42.74650918
348	2015	7	-78.87767007	42.68289974
420	2015	7	-73.90162882	42.55575365
466	2015	7	-79.11785078	42.14772111
437	2015	7	-73.6978005	42.41056206
365	2015	7	-76.53871069	42.67381466
167	2015	7	-75.94485526	43.11046106
90	2015	7	-78.84131281	43.21068902
41	2015	7	-76.46749319	43.46609261
272	2015	7	-77.96528502	42.82832854
392	2015	7	-77.01086863	42.6283967
36	2015	7	-75.86834003	44.2897845
286	2015	7	-76.12023205	42.77377782
257	2015	7	-77.09764414	42.91018831
657	2015	7	-78.38471217	40.45344168
568	2015	7	-77.8411045	40.87547924
497	2015	7	-80.18062309	42.04812949
722	2015	7	-79.65084314	39.92504808
547	2015	7	-77.0985939	41.2714918
616	2015	7	-76.17413819	40.68678578
1073	2016	7	-92.0823968	30.61723942
1048	2016	7	-97.01114767	32.30991001
990	2016	7	-96.68902442	32.85371355
916	2016	7	-86.16381872	34.20576711
865	2016	7	-86.01589924	37.44640155
1221	2016	7	-82.41411156	29.77939561
460	2016	7	-73.85192726	42.29268619
441	2016	7	-77.41411224	42.40149175
241	2016	7	-77.70544609	42.92838488
139	2016	7	-76.41242045	43.16512326
314	2016	7	-77.09064048	42.74650918
343	2016	7	-78.87767007	42.68289974
527	2016	7	-74.39654303	41.32556286
175	2016	7	-73.56316592	43.0740297
480	2016	7	-79.11785078	42.14772111
426	2016	7	-73.6978005	42.41056206
362	2016	7	-76.53871069	42.67381466
400	2016	7	-77.01086863	42.6283967
24	2016	7	-73.48814799	44.57449308
12	2016	7	-73.46953964	44.7216423
35	2016	7	-75.86834003	44.2897845
288	2016	7	-76.12023205	42.77377782
100	2016	7	-78.85821773	43.20157485
154	2016	7	-73.34047905	43.16512326
258	2016	7	-77.09764414	42.91018831
306	2016	7	-76.61406966	42.75559823
121	2016	7	-77.74804715	43.16512326
1092	2017	7	-97.7627705	30.42035957
1145	2017	7	-97.82610891	30.24073084
965	2017	7	-96.85312926	32.93150193
1302	2017	7	-81.51418833	28.1030547
79	2017	7	-77.60951822	43.21980369
1304	2017	7	-81.5101859	28.0945712
774	2017	7	-77.62345727	39.31793811
912	2017	7	-96.97443113	34.51892865
740	2017	7	-74.96675618	39.88928029
829	2017	7	-74.90001975	39.05962514
770	2017	7	-74.93378281	39.44276873
134	2017	7	-76.41242045	43.16512326
202	2017	7	-78.25527938	43.01029425
315	2017	7	-77.09064048	42.74650918
261	2017	7	-73.75585735	42.8465161
347	2017	7	-78.87767007	42.68289974
423	2017	7	-78.32205811	42.43777591
519	2017	7	-74.39654303	41.32556286
173	2017	7	-73.56316592	43.0740297
59	2017	7	-78.02802866	43.34746257
363	2017	7	-76.53871069	42.67381466
264	2017	7	-77.96528502	42.82832854
395	2017	7	-77.01086863	42.6283967
14	2017	7	-73.46953964	44.7216423
34	2017	7	-75.86834003	44.2897845
285	2017	7	-76.12023205	42.77377782
336	2017	7	-74.30517615	42.69198532
256	2017	7	-77.09764414	42.91018831
1276	2018	7	-95.42655888	29.04632691
1091	2018	7	-97.7627705	30.42035957
1005	2018	7	-86.8648646	32.78458992
1142	2018	7	-97.82610891	30.24073084
939	2018	7	-87.48054357	33.26022745
943	2018	7	-87.56501975	33.21694755
798	2018	7	-76.73953742	39.0863307
804	2018	7	-74.90001975	39.05962514
456	2018	7	-73.85192726	42.29268619
239	2018	7	-77.70544609	42.92838488
127	2018	7	-76.41242045	43.16512326
329	2018	7	-77.09064048	42.74650918
349	2018	7	-78.87767007	42.68289974
524	2018	7	-74.39654303	41.32556286
275	2018	7	-76.98597183	42.78286836
507	2018	7	-74.09045486	41.91241656
473	2018	7	-79.11785078	42.14772111
429	2018	7	-73.6978005	42.41056206
384	2018	7	-76.53871069	42.67381466
169	2018	7	-75.94485526	43.11046106
52	2018	7	-76.46749319	43.46609261
270	2018	7	-77.96528502	42.82832854
412	2018	7	-77.01086863	42.6283967
103	2018	7	-78.85821773	43.20157485
254	2018	7	-77.09764414	42.91018831
307	2018	7	-76.61406966	42.75559823
80	2018	7	-77.23290274	43.21980369
649	2010	8	-74.48659787	40.56110114
887	2010	8	-90.07794684	35.8286207
855	2010	8	-85.74687658	37.80865558
1249	2010	8	-82.41411156	29.77939561
758	2010	8	-74.82642563	39.66588945
762	2010	8	-74.80294772	39.66588945
736	2010	8	-74.96675618	39.88928029
776	2010	8	-74.89555583	39.21100682
803	2010	8	-74.90001975	39.05962514
766	2010	8	-74.93378281	39.44276873
124	2010	8	-76.41242045	43.16512326
190	2010	8	-78.25527938	43.01029425
318	2010	8	-77.09064048	42.74650918
345	2010	8	-78.87767007	42.68289974
229	2010	8	-77.27381173	42.96478402
64	2010	8	-78.02802866	43.34746257
367	2010	8	-76.53871069	42.67381466
215	2010	8	-77.9474902	42.97388506
93	2010	8	-78.84131281	43.21068902
78	2010	8	-78.37043294	43.27450242
398	2010	8	-77.01086863	42.6283967
414	2010	8	-78.10537093	42.59207123
308	2010	8	-76.61406966	42.75559823
115	2010	8	-77.74804715	43.16512326
675	2010	8	-75.99112865	40.3458467
653	2010	8	-78.38471217	40.45344168
567	2010	8	-77.8411045	40.87547924
678	2010	8	-76.73156165	40.27415239
489	2010	8	-80.18062309	42.04812949
720	2010	8	-79.65084314	39.92504808
600	2010	8	-79.11293685	40.68678578
696	2010	8	-76.18465503	40.0502905
646	2010	8	-75.56800424	40.65086686
531	2010	8	-77.0985939	41.2714918
632	2010	8	-77.60551619	40.65086686
586	2010	8	-75.30160352	40.77661481
574	2010	8	-76.68308998	40.86648928
619	2010	8	-76.17413819	40.68678578
718	2010	8	-76.73976838	39.95187851
1067	2011	8	-93.4314815	30.85712383
577	2011	8	-81.93743538	40.83053403
1217	2011	8	-82.41411156	29.77939561
747	2011	8	-74.96675618	39.88928029
807	2011	8	-74.90001975	39.05962514
780	2011	8	-74.89555583	39.21100682
440	2011	8	-77.41411224	42.40149175
137	2011	8	-76.41242045	43.16512326
195	2011	8	-78.25527938	43.01029425
319	2011	8	-77.09064048	42.74650918
463	2011	8	-78.63845601	42.21112805
56	2011	8	-78.02802866	43.34746257
476	2011	8	-79.11785078	42.14772111
375	2011	8	-76.53871069	42.67381466
214	2011	8	-77.9474902	42.97388506
396	2011	8	-77.01086863	42.6283967
278	2011	8	-76.12023205	42.77377782
297	2011	8	-76.61406966	42.75559823
69	2011	8	-78.25399967	43.31097841
659	2011	8	-78.38471217	40.45344168
572	2011	8	-77.8411045	40.87547924
498	2011	8	-80.18062309	42.04812949
595	2011	8	-79.11293685	40.68678578
672	2011	8	-76.49997518	40.36377473
645	2011	8	-75.56800424	40.65086686
532	2011	8	-77.0985939	41.2714918
628	2011	8	-77.60551619	40.65086686
604	2011	8	-76.17413819	40.68678578
709	2011	8	-76.73976838	39.95187851
578	2012	8	-81.74357824	40.79458606
555	2012	8	-81.32922736	40.96540392
782	2012	8	-84.55068887	39.19319088
650	2012	8	-76.1754163	40.48932098
1244	2012	8	-82.41411156	29.77939561
814	2012	8	-74.90001975	39.05962514
131	2012	8	-76.41242045	43.16512326
317	2012	8	-77.09064048	42.74650918
340	2012	8	-78.87767007	42.68289974
65	2012	8	-78.02802866	43.34746257
475	2012	8	-79.11785078	42.14772111
377	2012	8	-76.53871069	42.67381466
210	2012	8	-77.9474902	42.97388506
85	2012	8	-78.84131281	43.21068902
290	2012	8	-76.12023205	42.77377782
114	2012	8	-77.74804715	43.16512326
665	2012	8	-78.38471217	40.45344168
558	2012	8	-77.8411045	40.87547924
677	2012	8	-76.73156165	40.27415239
503	2012	8	-80.18062309	42.04812949
725	2012	8	-77.64867731	39.88928029
695	2012	8	-76.18465503	40.0502905
528	2012	8	-77.0985939	41.2714918
633	2012	8	-77.60551619	40.65086686
621	2012	8	-76.17413819	40.68678578
703	2012	8	-78.93354798	40.0234456
712	2012	8	-76.73976838	39.95187851
853	2013	8	-85.74687658	37.80865558
757	2013	8	-75.68336906	39.66588945
1193	2013	8	-82.41411156	29.77939561
746	2013	8	-74.96675618	39.88928029
813	2013	8	-74.90001975	39.05962514
150	2013	8	-76.41242045	43.16512326
322	2013	8	-77.09064048	42.74650918
341	2013	8	-78.87767007	42.68289974
387	2013	8	-76.75221937	42.6374793
370	2013	8	-76.53871069	42.67381466
53	2013	8	-76.46749319	43.46609261
401	2013	8	-77.01086863	42.6283967
294	2013	8	-76.12023205	42.77377782
73	2013	8	-78.25399967	43.31097841
656	2013	8	-78.38471217	40.45344168
510	2013	8	-76.55410783	41.8400804
570	2013	8	-77.8411045	40.87547924
496	2013	8	-80.18062309	42.04812949
601	2013	8	-79.11293685	40.68678578
689	2013	8	-76.18465503	40.0502905
643	2013	8	-75.56800424	40.65086686
538	2013	8	-77.0985939	41.2714918
606	2013	8	-76.17413819	40.68678578
715	2013	8	-76.73976838	39.95187851
929	2014	8	-78.86813344	33.70214721
986	2014	8	-96.68902442	32.85371355
940	2014	8	-97.11157395	33.24291452
888	2014	8	-82.37397713	35.54854958
684	2014	8	-77.01200137	40.22040032
863	2014	8	-86.01589924	37.44640155
875	2014	8	-81.80177404	37.00551696
860	2014	8	-89.26723834	37.72907955
506	2014	8	-75.22953321	41.91241656
1356	2014	8	-80.63390181	26.66442676
1248	2014	8	-82.41411156	29.77939561
750	2014	8	-74.96675618	39.88928029
819	2014	8	-74.90001975	39.05962514
439	2014	8	-77.41411224	42.40149175
237	2014	8	-77.70544609	42.92838488
148	2014	8	-76.41242045	43.16512326
200	2014	8	-78.25527938	43.01029425
324	2014	8	-77.09064048	42.74650918
356	2014	8	-78.87767007	42.68289974
58	2014	8	-78.02802866	43.34746257
482	2014	8	-79.11785078	42.14772111
432	2014	8	-73.6978005	42.41056206
385	2014	8	-76.53871069	42.67381466
170	2014	8	-75.94485526	43.11046106
96	2014	8	-78.84131281	43.21068902
47	2014	8	-76.46749319	43.46609261
273	2014	8	-77.96528502	42.82832854
402	2014	8	-77.01086863	42.6283967
25	2014	8	-73.48814799	44.57449308
30	2014	8	-75.86834003	44.2897845
291	2014	8	-76.12023205	42.77377782
246	2014	8	-77.09764414	42.91018831
68	2014	8	-78.25399967	43.31097841
1046	2015	8	-97.01114767	32.30991001
877	2015	8	-94.04024759	36.37232206
864	2015	8	-86.01589924	37.44640155
773	2015	8	-79.37728394	39.39817676
1240	2015	8	-82.41411156	29.77939561
752	2015	8	-74.96675618	39.88928029
823	2015	8	-74.90001975	39.05962514
185	2015	8	-74.17678221	43.0193978
443	2015	8	-77.41411224	42.40149175
235	2015	8	-77.70544609	42.92838488
133	2015	8	-76.41242045	43.16512326
454	2015	8	-78.12864661	42.32894691
309	2015	8	-77.09064048	42.74650918
351	2015	8	-78.87767007	42.68289974
219	2015	8	-77.27381173	42.96478402
421	2015	8	-73.90162882	42.55575365
60	2015	8	-78.02802866	43.34746257
478	2015	8	-79.11785078	42.14772111
435	2015	8	-73.6978005	42.41056206
378	2015	8	-76.53871069	42.67381466
168	2015	8	-75.94485526	43.11046106
217	2015	8	-77.9474902	42.97388506
97	2015	8	-78.84131281	43.21068902
39	2015	8	-76.46749319	43.46609261
262	2015	8	-77.96528502	42.82832854
406	2015	8	-77.01086863	42.6283967
37	2015	8	-75.86834003	44.2897845
289	2015	8	-76.12023205	42.77377782
252	2015	8	-77.09764414	42.91018831
122	2015	8	-77.74804715	43.16512326
655	2015	8	-78.38471217	40.45344168
571	2015	8	-77.8411045	40.87547924
516	2015	8	-77.65801613	41.33457634
490	2015	8	-80.18062309	42.04812949
719	2015	8	-79.65084314	39.92504808
592	2015	8	-79.11293685	40.68678578
687	2015	8	-76.18465503	40.0502905
642	2015	8	-75.56800424	40.65086686
536	2015	8	-77.0985939	41.2714918
683	2015	8	-75.39002908	40.22935789
609	2015	8	-76.17413819	40.68678578
931	2016	8	-86.70474064	33.55474607
936	2016	8	-86.79149681	33.40743969
861	2016	8	-77.55218547	37.65837223
158	2016	8	-72.5241209	43.12867977
8	2016	8	-73.12619681	44.74004573
1041	2016	8	-86.17898557	32.34440034
835	2016	8	-76.74431255	39.04182354
783	2016	8	-76.74787612	39.18428354
785	2016	8	-76.70065946	39.16647014
788	2016	8	-76.70020334	39.14865842
756	2016	8	-84.19410869	39.66588945
1093	2016	8	-97.7627705	30.42035957
919	2016	8	-86.16381872	34.20576711
935	2016	8	-88.83349465	33.44209152
794	2016	8	-76.71661469	39.10413651
551	2016	8	-74.82743071	41.02837845
1224	2016	8	-82.41411156	29.77939561
457	2016	8	-73.85192726	42.29268619
234	2016	8	-77.70544609	42.92838488
130	2016	8	-76.41242045	43.16512326
197	2016	8	-78.25527938	43.01029425
312	2016	8	-77.09064048	42.74650918
350	2016	8	-78.87767007	42.68289974
226	2016	8	-77.27381173	42.96478402
417	2016	8	-73.90162882	42.55575365
523	2016	8	-74.39654303	41.32556286
177	2016	8	-73.56316592	43.0740297
471	2016	8	-79.11785078	42.14772111
433	2016	8	-73.6978005	42.41056206
366	2016	8	-76.53871069	42.67381466
42	2016	8	-76.46749319	43.46609261
274	2016	8	-77.96528502	42.82832854
407	2016	8	-77.01086863	42.6283967
21	2016	8	-73.48814799	44.57449308
13	2016	8	-73.46953964	44.7216423
33	2016	8	-75.86834003	44.2897845
279	2016	8	-76.12023205	42.77377782
102	2016	8	-78.85821773	43.20157485
155	2016	8	-73.34047905	43.16512326
248	2016	8	-77.09764414	42.91018831
301	2016	8	-76.61406966	42.75559823
119	2016	8	-77.74804715	43.16512326
162	2017	8	-89.64555806	43.11046106
914	2017	8	-86.16381872	34.20576711
1022	2017	8	-97.16592908	32.6723072
1154	2017	8	-97.8814097	30.20652994
996	2017	8	-79.80385002	32.85371355
1076	2017	8	-97.76616251	30.56586491
1082	2017	8	-97.6955881	30.52306068
1099	2017	8	-97.7627705	30.42035957
18	2017	8	-73.18226655	44.59287914
947	2017	8	-97.01165093	33.13041195
509	2017	8	-88.4676991	41.85816158
910	2017	8	-92.24331025	34.64083326
110	2017	8	-87.9720795	43.19246119
880	2017	8	-95.94920382	36.15291729
728	2017	8	-75.41374303	39.88928029
896	2017	8	-97.47388263	35.34747579
895	2017	8	-97.56816093	35.38243158
849	2017	8	-86.1997837	38.39320448
676	2017	8	-86.45382833	40.28311262
160	2017	8	-89.64179122	43.11957016
870	2017	8	-81.01220289	37.4199211
745	2017	8	-74.96675618	39.88928029
815	2017	8	-74.90001975	39.05962514
765	2017	8	-74.93378281	39.44276873
187	2017	8	-74.17678221	43.0193978
459	2017	8	-73.85192726	42.29268619
138	2017	8	-76.41242045	43.16512326
320	2017	8	-77.09064048	42.74650918
260	2017	8	-73.75585735	42.8465161
232	2017	8	-73.37058079	42.94658345
337	2017	8	-78.87767007	42.68289974
424	2017	8	-78.32205811	42.43777591
222	2017	8	-77.27381173	42.96478402
418	2017	8	-73.90162882	42.55575365
522	2017	8	-74.39654303	41.32556286
182	2017	8	-73.56316592	43.0740297
55	2017	8	-78.02802866	43.34746257
468	2017	8	-79.11785078	42.14772111
427	2017	8	-73.6978005	42.41056206
376	2017	8	-76.53871069	42.67381466
165	2017	8	-75.94485526	43.11046106
213	2017	8	-77.9474902	42.97388506
265	2017	8	-77.96528502	42.82832854
404	2017	8	-77.01086863	42.6283967
23	2017	8	-73.48814799	44.57449308
9	2017	8	-73.46953964	44.7216423
26	2017	8	-75.86834003	44.2897845
284	2017	8	-76.12023205	42.77377782
98	2017	8	-78.85821773	43.20157485
335	2017	8	-74.30517615	42.69198532
249	2017	8	-77.09764414	42.91018831
296	2017	8	-76.61406966	42.75559823
1163	2018	8	-98.11638558	30.19798042
1114	2018	8	-97.64808237	30.411803
1285	2018	8	-95.42655888	29.04632691
1075	2018	8	-92.34679532	30.5829886
669	2018	8	-79.94912086	40.4265369
1265	2018	8	-95.59728259	29.37851718
1313	2018	8	-98.20674718	28.02671235
1317	2018	8	-97.66955015	27.85713599
1253	2018	8	-82.23776006	29.66845398
1307	2018	8	-97.04612606	28.05215751
993	2018	8	-96.67790844	32.85371355
904	2018	8	-94.30230736	35.33000003
1065	2018	8	-93.22264141	31.03718598
452	2018	8	-88.02922855	42.34708019
999	2018	8	-83.88944342	32.84507198
927	2018	8	-84.32714127	33.83228624
738	2018	8	-74.96675618	39.88928029
812	2018	8	-74.90001975	39.05962514
238	2018	8	-77.70544609	42.92838488
128	2018	8	-76.41242045	43.16512326
201	2018	8	-78.25527938	43.01029425
316	2018	8	-77.09064048	42.74650918
346	2018	8	-78.87767007	42.68289974
218	2018	8	-77.27381173	42.96478402
419	2018	8	-73.90162882	42.55575365
526	2018	8	-74.39654303	41.32556286
277	2018	8	-76.98597183	42.78286836
174	2018	8	-73.56316592	43.0740297
508	2018	8	-74.09045486	41.91241656
472	2018	8	-79.11785078	42.14772111
434	2018	8	-73.6978005	42.41056206
380	2018	8	-76.53871069	42.67381466
172	2018	8	-75.94485526	43.11046106
50	2018	8	-76.46749319	43.46609261
263	2018	8	-77.96528502	42.82832854
409	2018	8	-77.01086863	42.6283967
28	2018	8	-75.86834003	44.2897845
281	2018	8	-76.12023205	42.77377782
106	2018	8	-78.85821773	43.20157485
247	2018	8	-77.09764414	42.91018831
300	2018	8	-76.61406966	42.75559823
556	2010	9	-73.82517504	40.93842171
648	2010	9	-73.82547494	40.61495516
576	2010	9	-73.53064863	40.83952216
587	2010	9	-73.74669844	40.74067776
513	2010	9	-70.65694506	41.52396726
512	2010	9	-70.66889004	41.52396726
891	2010	9	-88.59345481	35.53980331
681	2010	9	-79.46747036	40.2383159
876	2010	9	-76.3955856	36.50407655
1247	2010	9	-82.41411156	29.77939561
761	2010	9	-74.80294772	39.66588945
742	2010	9	-74.96675618	39.88928029
778	2010	9	-74.89555583	39.21100682
825	2010	9	-74.90001975	39.05962514
768	2010	9	-74.93378281	39.44276873
146	2010	9	-76.41242045	43.16512326
203	2010	9	-78.25527938	43.01029425
327	2010	9	-77.09064048	42.74650918
220	2010	9	-77.27381173	42.96478402
67	2010	9	-78.02802866	43.34746257
386	2010	9	-76.53871069	42.67381466
212	2010	9	-77.9474902	42.97388506
95	2010	9	-78.84131281	43.21068902
394	2010	9	-77.01086863	42.6283967
305	2010	9	-76.61406966	42.75559823
113	2010	9	-77.74804715	43.16512326
664	2010	9	-78.38471217	40.45344168
562	2010	9	-77.8411045	40.87547924
492	2010	9	-80.18062309	42.04812949
724	2010	9	-79.65084314	39.92504808
598	2010	9	-79.11293685	40.68678578
691	2010	9	-76.18465503	40.0502905
644	2010	9	-75.56800424	40.65086686
545	2010	9	-77.0985939	41.2714918
629	2010	9	-77.60551619	40.65086686
580	2010	9	-75.30160352	40.77661481
615	2010	9	-76.17413819	40.68678578
701	2010	9	-78.93354798	40.0234456
552	2010	9	-77.05985048	40.99239025
717	2010	9	-76.73976838	39.95187851
647	2011	9	-80.22857132	40.64188825
588	2011	9	-77.48009697	40.72271195
856	2011	9	-85.74687658	37.80865558
892	2011	9	-88.59345481	35.53980331
1241	2011	9	-82.41411156	29.77939561
739	2011	9	-74.96675618	39.88928029
824	2011	9	-74.90001975	39.05962514
781	2011	9	-74.89555583	39.21100682
444	2011	9	-77.41411224	42.40149175
135	2011	9	-76.41242045	43.16512326
199	2011	9	-78.25527938	43.01029425
313	2011	9	-77.09064048	42.74650918
462	2011	9	-78.63845601	42.21112805
66	2011	9	-78.02802866	43.34746257
379	2011	9	-76.53871069	42.67381466
94	2011	9	-78.84131281	43.21068902
487	2011	9	-76.276626	42.09339117
399	2011	9	-77.01086863	42.6283967
413	2011	9	-78.10537093	42.59207123
302	2011	9	-76.61406966	42.75559823
123	2011	9	-77.74804715	43.16512326
77	2011	9	-78.25399967	43.31097841
885	2011	9	-76.66693663	35.84613745
886	2011	9	-76.65557048	35.84613745
884	2011	9	-76.65477073	35.86365566
1181	2011	9	-82.41848003	29.7879315
660	2011	9	-78.38471217	40.45344168
564	2011	9	-77.8411045	40.87547924
501	2011	9	-80.18062309	42.04812949
599	2011	9	-79.11293685	40.68678578
698	2011	9	-76.18465503	40.0502905
641	2011	9	-75.56800424	40.65086686
544	2011	9	-77.0985939	41.2714918
635	2011	9	-77.60551619	40.65086686
581	2011	9	-75.30160352	40.77661481
613	2011	9	-76.17413819	40.68678578
713	2011	9	-76.73976838	39.95187851
872	2012	9	-88.9342825	37.37579482
554	2012	9	-81.32922736	40.96540392
517	2012	9	-75.80992425	41.33457634
859	2012	9	-89.26723834	37.72907955
858	2012	9	-89.28055719	37.74676033
854	2012	9	-85.74687658	37.80865558
998	2012	9	-84.85647508	32.84507198
161	2012	9	-89.64179122	43.11957016
893	2012	9	-88.59345481	35.53980331
579	2012	9	-77.86336654	40.77661481
1214	2012	9	-82.41411156	29.77939561
833	2012	9	-74.90001975	39.05962514
142	2012	9	-76.41242045	43.16512326
191	2012	9	-78.25527938	43.01029425
342	2012	9	-78.87767007	42.68289974
474	2012	9	-79.11785078	42.14772111
364	2012	9	-76.53871069	42.67381466
92	2012	9	-78.84131281	43.21068902
397	2012	9	-77.01086863	42.6283967
303	2012	9	-76.61406966	42.75559823
120	2012	9	-77.74804715	43.16512326
654	2012	9	-78.38471217	40.45344168
502	2012	9	-80.18062309	42.04812949
688	2012	9	-76.18465503	40.0502905
638	2012	9	-75.56800424	40.65086686
539	2012	9	-77.0985939	41.2714918
634	2012	9	-77.60551619	40.65086686
618	2012	9	-76.17413819	40.68678578
705	2012	9	-78.93354798	40.0234456
708	2012	9	-76.73976838	39.95187851
1170	2013	9	-92.0810373	30.12959434
1290	2013	9	-82.34715856	28.46808699
38	2013	9	-76.22733686	44.00558869
1	2013	9	-97.62948107	47.94892057
1212	2013	9	-82.41411156	29.77939561
751	2013	9	-74.96675618	39.88928029
810	2013	9	-74.90001975	39.05962514
205	2013	9	-78.25527938	43.01029425
326	2013	9	-77.09064048	42.74650918
358	2013	9	-78.87767007	42.68289974
57	2013	9	-78.02802866	43.34746257
388	2013	9	-76.75221937	42.6374793
479	2013	9	-79.11785078	42.14772111
372	2013	9	-76.53871069	42.67381466
164	2013	9	-75.94485526	43.11046106
209	2013	9	-77.9474902	42.97388506
91	2013	9	-78.84131281	43.21068902
54	2013	9	-76.46749319	43.46609261
410	2013	9	-77.01086863	42.6283967
118	2013	9	-77.74804715	43.16512326
70	2013	9	-78.25399967	43.31097841
566	2013	9	-77.8411045	40.87547924
491	2013	9	-80.18062309	42.04812949
594	2013	9	-79.11293685	40.68678578
697	2013	9	-76.18465503	40.0502905
637	2013	9	-75.56800424	40.65086686
548	2013	9	-77.0985939	41.2714918
583	2013	9	-75.30160352	40.77661481
614	2013	9	-76.17413819	40.68678578
711	2013	9	-76.73976838	39.95187851
1098	2014	9	-97.7627705	30.42035957
992	2014	9	-96.68902442	32.85371355
836	2014	9	-76.67990565	39.03292337
889	2014	9	-82.37397713	35.54854958
913	2014	9	-86.16381872	34.20576711
923	2014	9	-87.36522417	34.01460652
685	2014	9	-77.01200137	40.22040032
924	2014	9	-78.51740778	33.9104055
763	2014	9	-75.8992291	39.62124378
866	2014	9	-86.01589924	37.44640155
1378	2014	9	-81.58988837	25.98982482
1037	2014	9	-93.70044796	32.44790116
1348	2014	9	-80.63390181	26.66442676
1237	2014	9	-82.41411156	29.77939561
753	2014	9	-74.96675618	39.88928029
817	2014	9	-74.90001975	39.05962514
445	2014	9	-77.41411224	42.40149175
243	2014	9	-77.70544609	42.92838488
141	2014	9	-76.41242045	43.16512326
192	2014	9	-78.25527938	43.01029425
325	2014	9	-77.09064048	42.74650918
344	2014	9	-78.87767007	42.68289974
228	2014	9	-77.27381173	42.96478402
180	2014	9	-73.56316592	43.0740297
61	2014	9	-78.02802866	43.34746257
483	2014	9	-79.11785078	42.14772111
428	2014	9	-73.6978005	42.41056206
371	2014	9	-76.53871069	42.67381466
216	2014	9	-77.9474902	42.97388506
88	2014	9	-78.84131281	43.21068902
51	2014	9	-76.46749319	43.46609261
266	2014	9	-77.96528502	42.82832854
403	2014	9	-77.01086863	42.6283967
19	2014	9	-73.48814799	44.57449308
27	2014	9	-75.86834003	44.2897845
250	2014	9	-77.09764414	42.91018831
74	2014	9	-78.25399967	43.31097841
839	2015	9	-76.73182392	39.00622537
802	2015	9	-76.66300494	39.05962514
1017	2015	9	-94.48495974	32.68094244
1274	2015	9	-95.42655888	29.04632691
488	2015	9	-71.11654661	42.06623271
624	2015	9	-74.51442084	40.66882542
793	2015	9	-76.71661469	39.10413651
862	2015	9	-77.48330171	37.51703331
680	2015	9	-88.63940289	40.25623326
1035	2015	9	-94.57129188	32.50829735
874	2015	9	-84.07617019	37.07599359
652	2015	9	-75.6304994	40.47138043
902	2015	9	-94.29734492	35.33873773
2	2015	9	-97.0535988	47.60136635
1250	2015	9	-82.41411156	29.77939561
732	2015	9	-74.96675618	39.88928029
820	2015	9	-74.90001975	39.05962514
184	2015	9	-74.17678221	43.0193978
244	2015	9	-77.70544609	42.92838488
140	2015	9	-76.41242045	43.16512326
204	2015	9	-78.25527938	43.01029425
331	2015	9	-77.09064048	42.74650918
357	2015	9	-78.87767007	42.68289974
415	2015	9	-73.90162882	42.55575365
176	2015	9	-73.56316592	43.0740297
63	2015	9	-78.02802866	43.34746257
465	2015	9	-79.11785078	42.14772111
425	2015	9	-73.6978005	42.41056206
374	2015	9	-76.53871069	42.67381466
166	2015	9	-75.94485526	43.11046106
208	2015	9	-77.9474902	42.97388506
86	2015	9	-78.84131281	43.21068902
40	2015	9	-76.46749319	43.46609261
268	2015	9	-77.96528502	42.82832854
389	2015	9	-77.01086863	42.6283967
31	2015	9	-75.86834003	44.2897845
253	2015	9	-77.09764414	42.91018831
295	2015	9	-76.61406966	42.75559823
116	2015	9	-77.74804715	43.16512326
71	2015	9	-78.25399967	43.31097841
663	2015	9	-78.38471217	40.45344168
560	2015	9	-77.8411045	40.87547924
515	2015	9	-77.65801613	41.33457634
504	2015	9	-80.18062309	42.04812949
723	2015	9	-79.65084314	39.92504808
593	2015	9	-79.11293685	40.68678578
694	2015	9	-76.18465503	40.0502905
640	2015	9	-75.56800424	40.65086686
541	2015	9	-77.0985939	41.2714918
585	2015	9	-75.30160352	40.77661481
607	2015	9	-76.17413819	40.68678578
878	2016	9	-95.32002348	36.28453234
1109	2016	9	-97.7627705	30.42035957
1033	2016	9	-97.00034323	32.52555622
1086	2016	9	-97.76757635	30.46314672
1045	2016	9	-97.01114767	32.30991001
988	2016	9	-96.68902442	32.85371355
1003	2016	9	-97.07026283	32.79322926
945	2016	9	-96.72431309	33.18232944
159	2016	9	-72.5241209	43.12867977
1135	2016	9	-97.69366106	30.30914614
1177	2016	9	-97.6655522	29.89038376
7	2016	9	-73.12619681	44.74004573
1023	2016	9	-97.06017187	32.66367228
1278	2016	9	-95.42655888	29.04632691
207	2016	9	-72.53194781	42.99208865
787	2016	9	-76.70020334	39.14865842
784	2016	9	-76.64829694	39.17537663
549	2016	9	-75.45625483	41.10937882
5	2016	9	-74.86470532	44.97948931
4	2016	9	-92.98656078	45.01635974
108	2016	9	-87.9720795	43.19246119
111	2016	9	-87.88274893	43.17423539
775	2016	9	-74.97253419	39.29119956
871	2016	9	-77.62767683	37.4199211
1256	2016	9	-98.43606424	29.61726578
795	2016	9	-76.71661469	39.10413651
898	2016	9	-94.29734492	35.33873773
651	2016	9	-75.44207329	40.48932098
869	2016	9	-81.01220289	37.4199211
449	2016	9	-88.02922855	42.34708019
844	2016	9	-74.95757169	38.93504917
845	2016	9	-74.91092147	38.93504917
186	2016	9	-74.17678221	43.0193978
458	2016	9	-73.85192726	42.29268619
132	2016	9	-76.41242045	43.16512326
193	2016	9	-78.25527938	43.01029425
223	2016	9	-77.27381173	42.96478402
521	2016	9	-74.39654303	41.32556286
181	2016	9	-73.56316592	43.0740297
431	2016	9	-73.6978005	42.41056206
382	2016	9	-76.53871069	42.67381466
49	2016	9	-76.46749319	43.46609261
267	2016	9	-77.96528502	42.82832854
408	2016	9	-77.01086863	42.6283967
20	2016	9	-73.48814799	44.57449308
11	2016	9	-73.46953964	44.7216423
280	2016	9	-76.12023205	42.77377782
101	2016	9	-78.85821773	43.20157485
156	2016	9	-73.34047905	43.16512326
304	2016	9	-76.61406966	42.75559823
117	2016	9	-77.74804715	43.16512326
959	2017	9	-97.06800366	33.01796374
850	2017	9	-78.85222219	38.39320448
900	2017	9	-94.29734492	35.33873773
1108	2017	9	-97.7627705	30.42035957
1153	2017	9	-97.8814097	30.20652994
1007	2017	9	-97.38071103	32.77595089
1042	2017	9	-96.84010796	32.33577729
157	2017	9	-72.5241209	43.12867977
918	2017	9	-86.16381872	34.20576711
107	2017	9	-87.9720795	43.19246119
1340	2017	9	-81.86989875	27.24748706
735	2017	9	-74.96675618	39.88928029
806	2017	9	-74.90001975	39.05962514
772	2017	9	-74.93378281	39.44276873
188	2017	9	-74.17678221	43.0193978
455	2017	9	-73.85192726	42.29268619
136	2017	9	-76.41242045	43.16512326
196	2017	9	-78.25527938	43.01029425
328	2017	9	-77.09064048	42.74650918
259	2017	9	-73.75585735	42.8465161
354	2017	9	-78.87767007	42.68289974
224	2017	9	-77.27381173	42.96478402
525	2017	9	-74.39654303	41.32556286
179	2017	9	-73.56316592	43.0740297
62	2017	9	-78.02802866	43.34746257
464	2017	9	-79.11785078	42.14772111
430	2017	9	-73.6978005	42.41056206
368	2017	9	-76.53871069	42.67381466
211	2017	9	-77.9474902	42.97388506
46	2017	9	-76.46749319	43.46609261
271	2017	9	-77.96528502	42.82832854
405	2017	9	-77.01086863	42.6283967
15	2017	9	-73.46953964	44.7216423
99	2017	9	-78.85821773	43.20157485
334	2017	9	-74.30517615	42.69198532
255	2017	9	-77.09764414	42.91018831
299	2017	9	-76.61406966	42.75559823
1312	2018	9	-98.20674718	28.02671235
1318	2018	9	-97.66955015	27.85713599
1327	2018	9	-97.28604192	27.670718
1287	2018	9	-95.42655888	29.04632691
837	2018	9	-76.63321509	39.03292337
1160	2018	9	-98.11638558	30.19798042
801	2018	9	-84.44547797	39.06852657
1136	2018	9	-97.30022857	30.30914614
1130	2018	9	-97.38131432	30.35191488
1122	2018	9	-97.54528905	30.35191488
1057	2018	9	-98.23493673	31.63832936
1002	2018	9	-97.1147079	32.79322926
670	2018	9	-79.94912086	40.4265369
966	2018	9	-97.30249927	32.90556961
995	2018	9	-96.67790844	32.85371355
755	2018	9	-79.95107292	39.67481988
1167	2018	9	-93.85798702	30.18088222
1184	2018	9	-95.04930047	29.77939561
933	2018	9	-96.12940019	33.46808382
944	2018	9	-97.13737359	33.19963785
1014	2018	9	-97.14614693	32.74139794
981	2018	9	-97.2514118	32.87964015
970	2018	9	-96.62417737	32.90556961
1025	2018	9	-97.03100864	32.62050238
1021	2018	9	-97.28804983	32.6723072
971	2018	9	-97.27434684	32.89692613
958	2018	9	-97.1013902	33.01796374
968	2018	9	-97.22465905	32.90556961
1049	2018	9	-98.11113532	32.24956384
963	2018	9	-97.29801167	32.93150193
934	2018	9	-96.70908172	33.4507553
1182	2018	9	-95.58302828	29.77939561
985	2018	9	-97.36709923	32.85371355
976	2018	9	-97.26843704	32.88828298
969	2018	9	-97.14681883	32.90556961
949	2018	9	-96.78669777	33.07850604
982	2018	9	-97.27885979	32.87099763
1010	2018	9	-97.37482557	32.76731218
1006	2018	9	-97.4140408	32.77595089
942	2018	9	-97.60626604	33.21694755
1066	2018	9	-97.57684929	30.8914115
1165	2018	9	-98.08924815	30.18943118
1306	2018	9	-97.88100332	28.06063974
1043	2018	9	-97.01114767	32.30991001
1258	2018	9	-98.61689223	29.57461647
1036	2018	9	-94.75414785	32.49966839
1061	2018	9	-95.1540028	31.59534224
1144	2018	9	-97.82610891	30.24073084
975	2018	9	-97.27955572	32.88828298
956	2018	9	-97.15184101	33.02661168
911	2018	9	-92.3413972	34.57116524
979	2018	9	-97.27364781	32.87964015
1016	2018	9	-97.1063565	32.71548655
950	2018	9	-96.98116412	33.06985618
1078	2018	9	-97.60755403	30.55730349
946	2018	9	-97.19743254	33.17367572
1260	2018	9	-95.11986045	29.56608742
1026	2018	9	-97.40248892	32.61186934
1334	2018	9	-97.22571796	27.61989768
962	2018	9	-97.22679451	32.95743712
1030	2018	9	-97.10758048	32.58597211
1059	2018	9	-97.65587671	31.61253619
1060	2018	9	-97.64485485	31.61253619
960	2018	9	-97.23271942	32.96608282
1058	2018	9	-98.240309	31.62973134
1052	2018	9	-97.60902399	31.81035309
1055	2018	9	-97.58667685	31.79314528
1179	2018	9	-95.76164648	29.80500412
961	2018	9	-96.65423136	32.96608282
1009	2018	9	-97.36960111	32.77595089
908	2018	9	-80.75677819	35.13786025
1113	2018	9	-97.64808237	30.411803
1140	2018	9	-97.58013791	30.24928176
838	2018	9	-76.7555713	39.02402362
797	2018	9	-76.79231103	39.0952334
786	2018	9	-76.71795882	39.15756407
903	2018	9	-94.30230736	35.33000003
906	2018	9	-97.42257151	35.23390873
333	2018	9	-87.81073969	42.70107139
686	2018	9	-80.26917705	40.15770973
1029	2018	9	-97.31896788	32.60323662
928	2018	9	-96.51956262	33.77154542
954	2018	9	-97.03534677	33.03525994
909	2018	9	-92.32204822	34.75409085
6	2018	9	-93.07794107	44.88735178
1018	2018	9	-97.78763469	32.6723072
796	2018	9	-76.71661469	39.10413651
799	2018	9	-76.59939948	39.0863307
926	2018	9	-84.32714127	33.83228624
450	2018	9	-88.02922855	42.34708019
3	2018	9	-92.75396203	46.53582704
737	2018	9	-74.96675618	39.88928029
831	2018	9	-74.90001975	39.05962514
183	2018	9	-74.17678221	43.0193978
245	2018	9	-77.70544609	42.92838488
129	2018	9	-76.41242045	43.16512326
194	2018	9	-78.25527938	43.01029425
323	2018	9	-77.09064048	42.74650918
231	2018	9	-73.37058079	42.94658345
352	2018	9	-78.87767007	42.68289974
227	2018	9	-77.27381173	42.96478402
416	2018	9	-73.90162882	42.55575365
518	2018	9	-74.39654303	41.32556286
276	2018	9	-76.98597183	42.78286836
178	2018	9	-73.56316592	43.0740297
477	2018	9	-79.11785078	42.14772111
436	2018	9	-73.6978005	42.41056206
383	2018	9	-76.53871069	42.67381466
43	2018	9	-76.46749319	43.46609261
390	2018	9	-77.01086863	42.6283967
22	2018	9	-73.48814799	44.57449308
10	2018	9	-73.46953964	44.7216423
105	2018	9	-78.85821773	43.20157485
251	2018	9	-77.09764414	42.91018831
298	2018	9	-76.61406966	42.75559823
883	2010	10	-84.07329318	35.94250566
932	2010	10	-81.97591063	33.51141085
894	2010	10	-88.59345481	35.53980331
1194	2010	10	-82.41411156	29.77939561
827	2010	10	-74.90001975	39.05962514
769	2010	10	-74.93378281	39.44276873
573	2010	10	-77.8411045	40.87547924
591	2010	10	-79.11293685	40.68678578
639	2010	10	-75.56800424	40.65086686
612	2010	10	-76.17413819	40.68678578
553	2010	10	-77.05985048	40.99239025
857	2011	10	-85.74687658	37.80865558
1255	2011	10	-82.34013786	29.63432742
879	2011	10	-96.25833994	36.21432729
730	2011	10	-74.96675618	39.88928029
499	2011	10	-80.18062309	42.04812949
636	2011	10	-75.56800424	40.65086686
706	2011	10	-76.73976838	39.95187851
1107	2012	10	-97.7627705	30.42035957
1118	2012	10	-87.08552976	30.39469069
915	2012	10	-86.16381872	34.20576711
1225	2012	10	-82.41411156	29.77939561
873	2013	10	-77.34059109	37.33167829
1310	2013	10	-81.76648151	28.04367554
1188	2013	10	-82.41411156	29.77939561
734	2013	10	-74.96675618	39.88928029
809	2013	10	-74.90001975	39.05962514
493	2013	10	-80.18062309	42.04812949
582	2013	10	-75.30160352	40.77661481
1096	2014	10	-97.7627705	30.42035957
1115	2014	10	-97.64808237	30.411803
846	2014	10	-77.34233109	38.92615403
917	2014	10	-86.16381872	34.20576711
671	2014	10	-79.8478891	40.41756953
754	2014	10	-78.32649909	39.70161376
332	2014	10	-74.09598268	42.71924502
514	2014	10	-78.24711777	41.51494396
925	2014	10	-84.32714127	33.83228624
852	2014	10	-75.20971932	38.09185416
1085	2014	10	-84.28679318	30.49738156
1374	2014	10	-98.37084753	26.18362051
1346	2014	10	-80.63390181	26.66442676
1206	2014	10	-82.41411156	29.77939561
743	2014	10	-74.96675618	39.88928029
830	2014	10	-74.90001975	39.05962514
890	2015	10	-82.37397713	35.54854958
991	2015	10	-96.68902442	32.85371355
1103	2015	10	-97.7627705	30.42035957
1156	2015	10	-97.6957428	30.20652994
729	2015	10	-75.03733305	39.88928029
937	2015	10	-86.79149681	33.40743969
1040	2015	10	-93.70044796	32.44790116
1243	2015	10	-82.41411156	29.77939561
816	2015	10	-74.90001975	39.05962514
495	2015	10	-80.18062309	42.04812949
596	2015	10	-79.11293685	40.68678578
842	2016	10	-76.81914189	38.99732688
987	2016	10	-96.68902442	32.85371355
1044	2016	10	-97.01114767	32.30991001
1282	2016	10	-95.42655888	29.04632691
1161	2016	10	-98.11638558	30.19798042
953	2016	10	-96.66874232	33.05255742
791	2016	10	-76.64134058	39.13084839
764	2016	10	-77.56641118	39.50521546
505	2016	10	-79.14746971	41.93955051
668	2016	10	-76.63473676	40.45344168
682	2016	10	-76.43472124	40.2383159
550	2016	10	-74.68840399	41.10037693
1376	2017	10	-97.70059845	26.16676387
1267	2017	10	-95.42655888	29.04632691
1111	2017	10	-97.64808237	30.411803
847	2017	10	-77.11471581	38.9172593
1372	2017	10	-97.52354736	26.31850701
16	2017	10	-73.14635096	44.70324104
1319	2017	10	-97.38881895	27.79780804
422	2017	10	-76.47979904	42.45592093
1259	2017	10	-97.9750535	29.57461647
1157	2017	10	-97.46638956	30.20652994
1119	2017	10	-97.42470587	30.36902436
1056	2017	10	-96.5433681	31.73292749
1070	2017	10	-95.6010088	30.69432052
17	2017	10	-89.26777049	44.59287914
1062	2017	10	-97.82018464	31.52657841
448	2017	10	-85.59244748	42.35614756
109	2017	10	-87.9720795	43.19246119
1257	2017	10	-98.43606424	29.61726578
964	2018	10	-97.24240137	32.93150193
1329	2018	10	-97.22571796	27.61989768
983	2018	10	-97.27885979	32.87099763
980	2018	10	-97.27364781	32.87964015
978	2018	10	-97.28476582	32.87964015
589	2018	10	-79.55296237	40.70474796
1054	2018	10	-97.58667685	31.79314528
1158	2018	10	-98.11638558	30.19798042
941	2018	10	-97.11157395	33.24291452
1293	2018	10	-98.38096759	28.42561696
938	2018	10	-97.05667067	33.26022745
997	2018	10	-97.48346319	32.84507198
1178	2018	10	-95.76164648	29.80500412
967	2018	10	-97.23577908	32.90556961
1020	2018	10	-97.28804983	32.6723072
1183	2018	10	-95.3760726	29.77939561
1171	2018	10	-97.34312558	30.11250062
948	2018	10	-97.03758111	33.08715623
1166	2018	10	-97.84371909	30.18088222
974	2018	10	-97.27955572	32.88828298
1000	2018	10	-96.93817717	32.82778981
1301	2018	10	-96.80105517	28.30673517
1072	2018	10	-96.38017659	30.62580284
1011	2018	10	-97.36894266	32.75867378
952	2018	10	-96.98636031	33.06120664
955	2018	10	-96.52335739	33.03525994
1321	2018	10	-97.33100327	27.71307511
1019	2018	10	-97.3102536	32.6723072
994	2018	10	-96.67790844	32.85371355
1051	2018	10	-95.25826057	31.8275621
1068	2018	10	-97.3030424	30.83998173
1012	2018	10	-97.19644364	32.7500357
1008	2018	10	-97.38071103	32.77595089
1169	2018	10	-97.45709582	30.13814162
984	2018	10	-96.86164009	32.86235543
1034	2018	10	-94.72654129	32.50829735
922	2018	10	-80.89585918	34.16230722
1004	2018	10	-96.58136704	32.79322926
1116	2018	10	-97.64808237	30.411803
1152	2018	10	-97.64641016	30.21507974
957	2018	10	-97.15184101	33.02661168
977	2018	10	-96.74585909	32.88828298
972	2018	10	-96.75173714	32.89692613
1028	2018	10	-96.96969749	32.61186934
1316	2018	10	-97.60968158	27.86561241
1172	2018	10	-98.42934285	30.10395418
1088	2018	10	-97.84466184	30.42891644
1254	2018	10	-95.71992749	29.64285865
1100	2018	10	-97.7627705	30.42035957
1314	2018	10	-98.20674718	28.02671235
1155	2018	10	-97.8814097	30.20652994
1139	2018	10	-97.83140223	30.24928176
1077	2018	10	-97.61291029	30.56586491
1148	2018	10	-97.64604423	30.23218019
951	2018	10	-96.94776534	33.06985618
1168	2018	10	-97.85500288	30.16378514
1134	2018	10	-98.26195243	30.30914614
1079	2018	10	-97.60755403	30.55730349
1339	2018	10	-97.28631812	27.47595525
1335	2018	10	-97.2271358	27.60295957
1146	2018	10	-97.70594552	30.24073084
1322	2018	10	-97.32906885	27.670718
1133	2018	10	-97.89539259	30.33480654
1071	2018	10	-97.6885062	30.65149482
1292	2018	10	-98.40257506	28.42561696
1013	2018	10	-97.18533573	32.7500357
1141	2018	10	-97.41626988	30.24928176
907	2018	10	-80.7661257	35.20770945
789	2018	10	-76.78153388	39.13084839
790	2018	10	-76.72312001	39.13084839
840	2018	10	-76.63846485	39.00622537
1315	2018	10	-98.58609099	27.91647624
1129	2018	10	-97.38131432	30.35191488
1127	2018	10	-97.5343574	30.35191488
1120	2018	10	-97.54528905	30.35191488
1175	2018	10	-96.77656148	30.07831654
1087	2018	10	-97.70220692	30.44603101
905	2018	10	-94.30230736	35.33000003
792	2018	10	-76.71661469	39.10413651
800	2018	10	-76.79186906	39.07742843
451	2018	10	-88.02922855	42.34708019
1104	2010	11	-97.7627705	30.42035957
1246	2010	11	-82.41411156	29.77939561
1361	2010	11	-81.27797588	26.59689916
1384	2010	11	-80.4637142	25.64466279
1050	2011	11	-94.74018	32.20646871
1363	2011	11	-81.27797588	26.59689916
1385	2011	11	-80.4637142	25.64466279
1102	2012	11	-97.7627705	30.42035957
1039	2012	11	-93.70044796	32.44790116
1063	2012	11	-97.92758228	31.04576358
1289	2012	11	-82.34715856	28.46808699
897	2012	11	-94.3037058	35.34747579
899	2012	11	-94.29734492	35.33873773
1242	2012	11	-82.41411156	29.77939561
1106	2013	11	-97.7627705	30.42035957
1291	2013	11	-82.34715856	28.46808699
1064	2013	11	-97.92758228	31.04576358
1228	2013	11	-82.41411156	29.77939561
1364	2013	11	-81.27797588	26.59689916
1380	2013	11	-80.4637142	25.64466279
1358	2014	11	-80.63390181	26.66442676
1232	2014	11	-82.41411156	29.77939561
1286	2015	11	-95.42655888	29.04632691
623	2015	11	-75.83594192	40.67780537
868	2015	11	-86.01589924	37.44640155
1196	2015	11	-82.41411156	29.77939561
1275	2016	11	-95.42655888	29.04632691
1081	2016	11	-97.6955881	30.52306068
1311	2016	11	-81.76247766	28.03519381
1297	2016	11	-80.71686207	28.42561696
1015	2017	11	-97.33433061	32.72412336
1121	2017	11	-97.54528905	30.35191488
1164	2017	11	-97.87612374	30.19798042
1047	2017	11	-97.01114767	32.30991001
1138	2017	11	-97.54171942	30.25783297
1083	2017	11	-97.75589538	30.51450069
1159	2017	11	-98.11638558	30.19798042
1369	2017	11	-99.15176906	26.58845927
1125	2017	11	-97.5343574	30.35191488
1300	2017	11	-81.5743399	28.36616976
1308	2017	11	-97.04612606	28.05215751
1176	2017	11	-97.93236713	29.89892324
1332	2017	11	-97.22571796	27.61989768
1074	2017	11	-98.3679411	30.60011344
1271	2017	11	-95.42655888	29.04632691
1024	2017	11	-96.99883142	32.65503767
1337	2018	11	-97.43425015	27.56908631
1323	2018	11	-97.32906885	27.670718
1330	2018	11	-97.22571796	27.61989768
973	2018	11	-97.27955572	32.88828298
1031	2018	11	-97.09648526	32.58597211
1173	2018	11	-98.42934285	30.10395418
1162	2018	11	-98.11638558	30.19798042
1053	2018	11	-97.58667685	31.79314528
1262	2018	11	-98.34261921	29.48081194
1027	2018	11	-96.99189192	32.61186934
1370	2018	11	-99.14723303	26.58001962
1375	2018	11	-98.37084753	26.18362051
590	2018	11	-73.97628058	40.69576665
1261	2018	11	-98.2378561	29.52344628
1309	2018	11	-97.04612606	28.05215751
1373	2018	11	-98.38151659	26.18362051
1097	2018	11	-97.7627705	30.42035957
1320	2018	11	-97.33100327	27.71307511
1305	2018	11	-97.88580211	28.06912223
1325	2018	11	-97.28604192	27.670718
1143	2018	11	-97.82610891	30.24073084
1001	2018	11	-97.23236405	32.8191492
1126	2018	11	-97.5343574	30.35191488
1123	2018	11	-97.54528905	30.35191488
1084	2018	11	-97.68488914	30.50594098
1264	2018	11	-98.56751948	29.42113526
1263	2018	11	-98.31573451	29.47228588
1131	2018	11	-97.38131432	30.35191488
1112	2018	11	-97.64808237	30.411803
1147	2018	11	-97.91912807	30.23218019
1296	2018	11	-80.71686207	28.42561696
1110	2012	12	-97.7627705	30.42035957
1223	2012	12	-82.41411156	29.77939561
1365	2012	12	-81.27797588	26.59689916
1382	2012	12	-80.4637142	25.64466279
1251	2013	12	-82.41411156	29.77939561
1357	2013	12	-80.63390181	26.66442676
1269	2014	12	-95.42655888	29.04632691
1354	2014	12	-80.63390181	26.66442676
1201	2014	12	-82.41411156	29.77939561
1280	2015	12	-95.42655888	29.04632691
1218	2015	12	-82.41411156	29.77939561
1149	2017	12	-97.5368107	30.23218019
1150	2017	12	-97.80460641	30.22362983
1273	2017	12	-95.42655888	29.04632691
1333	2018	12	-97.22571796	27.61989768
1132	2018	12	-95.47920748	30.35191488
1069	2018	12	-97.3030424	30.83998173
1324	2018	12	-97.32906885	27.670718
1371	2018	12	-80.14582525	26.37753857
1090	2018	12	-97.7627705	30.42035957
1089	2018	12	-97.69154374	30.42891644
1124	2018	12	-97.54528905	30.35191488
1080	2018	12	-97.55306934	30.54018152
1336	2018	12	-97.43425015	27.56908631
1326	2018	12	-97.28604192	27.670718
1117	2018	12	-97.64808237	30.411803
1266	2018	12	-98.28500153	29.27626133
1128	2018	12	-97.5343574	30.35191488
1288	2018	12	-81.3598304	28.5275559
1377	2018	12	-80.27542637	26.00667179
1137	2018	12	-97.77114709	30.25783297
1294	2018	12	-80.71686207	28.42561696
